# Supplementary material for: Neuromuscular Performance Characteristics of Elite Colombian Sunfish Sailors: A Pilot Study
Source: Sports (Basel). 2026 May 5;14(5):182. doi: 10.3390/sports14050182 (PMC13211025; doi:10.3390/sports14050182)
Supplement: Supplementary file 1 [file sports-14-00182-s001.zip]

Archive with 1 entries (1 files):
- sports-4267807-supplementary.pdf
